# Supplementary material for: Altruism costs—the cheap signal from amygdala
Source: Soc Cogn Affect Neurosci. 2013 Aug 24;9(9):1325–32. doi: 10.1093/scan/nst118 (PMC4158368; doi:10.1093/scan/nst118)
Supplement: Supplementary Data [file supp_nst118_scan-12-221-File009.xls]

## Sheet: Blad1
Table S2
Contrast	Region	Hemi	Correction, (p =)	# Voxels	MNI space coordinates			Z score
					x	y	z
(p > np) real	dACC	L	0.001 cluster-level	12320	-6	20	40	4.52
(p > np) real > (p > np) hypothetical	Amygdala	L	0.042 voxel-level	43	-28	0	-24	2.98
Females: (p > np) real > (p > np) hypothetical	Amygdala	L	0.024 voxel-level	48	-24	-2	-26	3.25
Males: (p > np) real > (p > np) hypothetical	rACC	L	0.040 voxel-level	2551	-6	52	4	4.30
(lp > hp) real > (lp > hp) hypothetical	Amygdala	R	0.070 voxel-level	102	34	4	-20	2.79
	dlPFC	L	0.010 cluster-level	10672	-26	42	20	3.45
(pr > np) real > (pr > np) hypothetical	Amygdala	L	0.016 voxel-level	45	-26	-2	-24	3.32
(pa > np) real > (pa > np) hypothetical	Amygdala	L	0.056 voxel-level	106	-20	-6	-18	2.91
	Amygdala	R	0.060 voxel-level	83	22	-4	-16	2.88
	ACC	L	0.014 cluster-level	8679	-10	22	30	4.59
	Caudate	L	0.084 voxel-level	1597	-10	22	-6	4.03
(p > np) real > (p > np) hypothetical covariate yes frequency	rACC	L	0.037 cluster-level	976	-4	50	2	3.66
(pia > pnp) real > (pia > pnp) hypothetical	Insula	L	0.011 cluster-level	10501	-42	18	-14	3.94
PPI males: real group	Insula	L	0.016 voxel-level	19995	-36	20	6	4.83
	rACC	R	0.032 voxel-level	19995	18	54	0	4.63
PPI males: real group > hypothetical group	Insula	L	0.000 cluster-level	20165	-46	36	18	4.63
PPI real group males > real group females	Insula	L	0.029 voxel-level	4899	-34	20	8	4.37
